# Supplementary material for: Imidazole Processing of Wheat Straw and Eucalyptus Residues—Comparison of Pre-Treatment Conditions and Their Influence on Enzymatic Hydrolysis
Source: Molecules. 2021 Dec 15;26(24):7591. doi: 10.3390/molecules26247591 (PMC8705425; doi:10.3390/molecules26247591)
Supplement: Supplementary file 1 [file molecules-26-07591-s001.zip]

Archive with 1 entries (1 files):
- molecules-1496594-supplementary.pdf
